# Supplementary material for: A self-assembling split Nano luciferase-based assay for investigating Pseudomonas syringae effector secretion
Source: Stress Biol. 2024 Feb 16;4(1):14. doi: 10.1007/s44154-024-00152-2 (PMC10873255; doi:10.1007/s44154-024-00152-2)
Supplement: Supplementary file 1 — Additional file 1: Table S1. Primers used in this study. [file 44154_2024_152_MOESM1_ESM.xlsx]

## Sheet: Sheet1
Table S1. Primers used in this study.
Primer names	Sequences (5' to 3')
NlucN -cHis-NcoI-F	AAGAAGGAGATATACCATGGTCTTCACACTCGAAGATTT
NlucN-cHis-XhoI-R	TGGTGGTGGTGGTGCTCGAGGCTGTTGATGGTTACTCGGA
NlucN-SalI-F-1300	TCTCGAGGCGCGCCGTCGACATGGTCTTCACACTCGAAGATTT
NlucN-BamHI -R-1300	TCCTAGGCTA CGTAGGATCC TTAGCTGTTG ATGGTTACTC GGA
pucp20-HiBiT-BamHI-F	AGGTCGACTCTAGAGGATCCGGAGATGGCGGATCAGGAGGTGGCAGTGTGAGCGGCTGGCGGCTGTTCAAGAAGATTAGCTAAGGTACCGAGCTCGAATTCGT
pucp21-HiBiT-kpnI-R	ACGAATTCGA GCTCGGTACCTTAGCTAATCTTCTTGAACAGCCGCCAGCCGCTCACACTGCCACCTCCTGATCCGCCATCTCCGGATCCTCTAGAGTCGACCT
pucp20-AvrPto-BamHI-F	AGGTCGACTCTAGAGGATCCTGTCTAAACCCGGCGCCAGC
pucp20-AvrPto-BamHI-R	CCTCCTGATCCGCCATCTCCTTGCCAGTTA CGGTACGGG
pucp20-AvrRpt2-BamHI-F	AGGTCGACTCTAGAGGATCCATCGATTGATCTCTGGCTCA
pucp20-AvrRpt2-BamHI-R	CCTCCTGATCCGCCATCTCCGCGGTAGAGC ATTGCGTGTG G
AvrPto-SalI-F-1300	TCGAGGCGCGCCGTCGACATGGGAAATATATGTGTCGGC
AvrRpt2-SalI-F-1300	TCGAGGCGCGCCGTCGACATGAAAATTGCTCCAGTTGC
HiSiT-SalI-R-1301	GATCCGCCATCTCCGTCGACTTAGCTAATCTTCTTGAACA
